# Supplementary material for: A Normalization Protocol Reduces Edge Effect in High-Throughput Analyses of Hydroxyurea Hypersensitivity in Fission Yeast
Source: Biomedicines. 2023 Oct 18;11(10):2829. doi: 10.3390/biomedicines11102829 (PMC10604075; doi:10.3390/biomedicines11102829)
Supplement: Supplementary file 1 [file biomedicines-11-02829-s001.zip]

Archive with 1 entries (1 files):
- biomedicines-2639056-supplementary.pdf
